# Supplementary material for: Dissemination and persistence of extended-spectrum cephalosporin-resistance encoding IncI1-blaCTXM-1 plasmid among Escherichia coli in pigs
Source: ISME J. 2018 Jun 13;12(10):2352–62. doi: 10.1038/s41396-018-0200-3 (PMC6155088; doi:10.1038/s41396-018-0200-3)
Supplement: Supplementary file 1 — Table S1 [file 41396_2018_200_MOESM1_ESM.xlsx]

## Sheet: All results
Plate	Position	no	year	reflabid	m_amp	m_eft	m_cre	m_cip	m_flo	m_gen	m_tet	m_sxt	MiSeq	Serotype	IncI1 CTX-M-1 plasmid	CTX-M qPCR Ct
1	B1	2	2013	BL/DO/002A	≥64	≥64	≥64	0.008	4	2	1	≥16	Seq		present	10.494
1	A2	9	2013	BL/DO/014A	≥64	≥64	≥64	0.12	4	0.1	≥64	≥16	Seq		present	13.761
1	B2	10	2013	BL/W/001A	≥64	≥64	≥64	0.015	4	0.5	1	≥16	Seq	H46	present	10.879
1	C2	11	2013	BL/W/002A	≥64	≥64	≥64	0.5	4	8	32	≥16	Seq	O98H12	present	11.92
1	E2	13	2013	BL/W/004A	≥64	≥64	≥64	0.015	8	1	≥64	≥16	Seq	O146H20	present	11.641
1	H2	16	2013	BL/W/008A	≥64	≥64	≥64	0.008	8	0.5	1	≥16	Seq	O177H45	present	11.23
1	E3	21	2013	BL/W/009A	≥64	≥64	≥64	0.25	8	1	1	≥16	Seq		present	10.214
1	B4	26	2013	BL/W/012A	≥64	≥64	≥64	0.015	4	0.5	≥64	≥16	Seq		present	10.65
1	A5	33	2013	F07A	≥64	≥64	≥64	0.015	8	0.5	≥64	≥16	Seq		present	10.344
1	D5	36	2013	F010B	≥64	≥64	≥64	0.015	8	1	1	≥16	Seq	O8H26	present	10.754
1	E5	37	2013	F012A	≥64	≥64	≥64	0.015	16	1	≥64	≥16	Seq		present	10.916
1	D6	44	2013	W2/003A	≥64	≥64	≥64	0.008	16	0.5	1	≥16	Seq		present	11.69
1	F6	46	2013	W2/004B	≥64	≥64	≥64	0.008	8	0.5	≥64	≥16	Seq		present	11.775
1	D7	52	2013	W2/010A	≥64	≥64	≥64	0.015	16	0.5	1	≥16	Seq		present	11.343
1	B8	58	2013	W2/014A	≥64	≥64	≥64	0.015	8	0.5	≥64	≥16	Seq	O51H14	present however can only find contig data	10.934
1	G9	71	2013	G/6A	≥64	≥64	≥64	0.015	8	0.25	≥64	2	Seq	O8H9	present however gaps between position 10,600 and 22,600	1.428
1	H9	72	2013	G/8A	≥64	≥64	≥64	0.015	8	0.5	≥64	2	Seq		present	13.121
1	C10	75	2013	G/12A	≥64	≥64	≥64	0.015	16	1	1	≥16	Seq		present	10.929
1	E10	77	2013	G/14A	≥64	≥64	≥64	0.015	8	0.5	≥64	≥16	Seq		present	11.001
2	D4	124	2014	4/14/4	≥64	≥64	≥64	0.008	16	16	≥64	≥16	Seq		present	11.8934
2	D5	132	2014	4/14/15	≥64	≥64	≥64	0.015	4	0.5	≥64	≥16	Seq		present	11.791
2	C6	139	2014	4/14/25	≥64	≥64	≥64	0.015	16	1	≥64	≥16	Seq		present	11.4125
2	A7	145	2014	6/14/1B	≥64	≥64	≥64	0.015	8	≥64	2	≥16	Seq		present	11.7388
2	D7	148	2014	6/14/5	≥64	≥64	≥64	0.015	8	1	≥64	≥16	Seq		present	12.4423
2	F7	150	2014	6/14/6b	≥64	≥64	≥64	0.03	8	2	2	≥16	Seq	H46	present	12.0294
2	H7	152	2014	6/14/8	≥64	≥64	≥64	0.015	8	32	≥64	≥16	Seq	O23H16	present	11.6248
2	A8	153	2014	6/14/9	≥64	≥64	≥64	0.008	≥64	16	≥64	≥16	Seq		present	11.5644
2	B9	162	2014	6/14/17	≥64	≥64	≥64	0.008	4	16	0.5	≥16	Seq		present	11.8266
2	D9	164	2014	6/14/19	≥64	≥64	≥64	0.03	8	≥64	4	≥16	Seq		present	11.9516
2	E9	165	2014	6/14/20	≥64	≥64	≥64	0.008	4	16	≥64	≥16	Seq		present (poor coverage)	11.8709
2	F9	166	2014	6/14/21	≥64	≥64	≥64	0.015	≥64	32	4	≥16	Seq		present	11.5851
2	A10	169	2014	7/14/1	≥64	≥64	≥64	0.015	≥64	8	1	≥16	Seq		present	13.4727
2	F10	174	2014	7/14/6A	≥64	≥64	≥64	0.008	4	0.5	2	≥16	Seq	H8	present	12.1742
2	H10	176	2014	7/14/7	≥64	≥64	≥64	0.015	8	8	1	≥16	Seq		present	12.3111
2	C11	179	2014	7/14/10	≥64	≥64	≥64	0.015	8	16	1	≥16	Seq	H26	present	12.2025
2	E11	181	2014	7/14/12	≥64	≥64	4	0.015	8	16	≥64	≥16	Seq		present	12.3765
2	A12	185	2014	7/14/16	≥64	≥64	≥64	0.008	8	≥64	4	≥16	Seq		present	11.9481
2	B12	186	2014	7/14/17A	≥64	≥64	≥64	0.015	≥64	2	≥64	≥16	Seq		present	30.5257
2	C12	187	2014	7/14/18	≥64	≥64	≥64	0.008	8	1	2	≥16	Seq		present	11.7714
2	E12	189	2014	7/14/20	≥64	≥64	≥64	0.5	16	≥64	32	≥16	Seq		present	12.8197
3	B1	194	2014	7/14/24	≥64	≥64	≥64	0.03	≥64	16	4	≥16	Seq		present	11.2123
3	C1	195	2014	7/14/25	≥64	≥64	≥64	0.015	16	2	4	≥16	Seq		present	12.137
3	E1	197	2014	7/14/27	≥64	≥64	≥64	0.008	8	0.5	2	≥16	Seq	H26	present	15.6754
3	H1	200	2015	15/2	≥64	≥64	≥64	0.015	8	0.5	0.5	≥16	Seq		present	15.863
3	C2	203	2015	15/5	≥64	≥64	≥64	0.015	4	0.5	0.5	≥16	Seq		present	12.3046
3	E2	205	2015	15/7	≥64	≥64	≥64	0.008	4	0.25	0.5	≥16	Seq		present	12.5689
3	G2	207	2015	15/9	≥64	≥64	≥64	0.015	4	0.5	0.5	≥16	Seq	O8H4	present	13.3305
3	H2	208	2015	15/10	≥64	≥64	≥64	0.015	4	0.5	1	≥16	Seq		present	11.7132
3	B3	210	2015	15/12	≥64	≥64	≥64	0.008	4	0.25	1	≥16	Seq		present (poor coverage)	16.2489
3	F3	214	2015	15/16	≥64	≥64	≥64	0.008	8	0.25	≥64	≥16	Seq		present	14.001
3	B4	218	2015	15/20	≥64	≥64	≥64	0.008	8	1	1	≥16	Seq	O8H4	present	11.7029
3	C4	219	2016	16/S16.1	≥64	≥64	≥64	0.015	4	0.5	1	≥16	Seq	H4	present	13.3326
3	F4	222	2016	16/F52	≥64	≥64	≥64	0.008	8	1	≥64	≥16	Seq	indeterminate	present	14.2474
3	G4	223	2016	16/P1	≥64	≥64	≥64	0.008	4	1	≥64	≥16	Seq		insufficient coverage (CTX-M-1 present)	17.042
3	A5	225	2016	16/P6	≥64	≥64	≥64	0.008	4	0.5	0.5	≥16	Seq	indeterminate	present	12.122
3	B5	226	2016	16/P9	≥64	≥64	≥64	0.008	4	0.5	1	≥16	Seq		present	12.3841
3	C5	227	2016	16/P14	≥64	≥64	≥64	0.015	4	0.5	1	≥16	Seq		present	14.1633
3	E5	229	2016	16/P20	≥64	≥64	≥64	0.015	4	1	1	≥16	Seq		present	12.097
3	F5	230	2016	16/P27	≥64	≥64	≥64	0.015	4	1	≥64	≥16	Seq		present but deletion 19354-22134	14.4678
3	G5	231	2016	16/P41	≥64	≥64	≥64	0.015	8	1	≥64	≥16	Seq		present	12.6352
3	B6	234	2016	16/P58	≥64	≥64	≥64	0.015	8	0.5	1	≥16	Seq		present	13.9641
3	C6	235	2016	16/P59	≥64	≥64	≥64	0.015	4	0.5	0.5	≥16	Seq	H10	present	17.817
1	A1	1	2013	BL/DO/001A	≥64	≥64	≥64	0.015	4	1	1	≥16				17.57
1	C1	3	2013	BL/DO/003A	≥64	≥64	≥64	0.008	4	1	1	≥16				10.467
1	D1	4	2013	BL/DO/007A	≥64	≥64	≥64	0.015	4	1	1	≥16				10.336
1	E1	5	2013	BL/DO/008A	≥64	≥64	≥64	0.015	4	1	1	≥16				10.871
1	F1	6	2013	BL/DO/009A	≥64	≥64	≥64	0.015	4	1	1	≥16				10.449
1	G1	7	2013	BL/DO/009B	≥64	≥64	≥64	0.008	8	1	1	≥16				10.655
1	H1	8	2013	BL/DO/010B	≥64	≥64	≥64	0.008	8	1	1	≥16				20.22
1	D2	12	2013	BL/W/003A	≥64	≥64	≥64	0.015	8	1	1	≥16				11.148
1	F2	14	2013	BL/W/005A	≥64	≥64	≥64	0.12	4	0.5	1	≥16				10.159
1	G2	15	2013	BL/W/005B	≥64	≥64	≥64	0.015	8	1	1	≥16				11.327
1	A3	17	2013	BL/W/007B	≥64	≥64	≥64	0.015	4	1	1	≥16				11.405
1	B3	18	2013	BL/W/006A	≥64	≥64	≥64	0.015	8	2	1	≥16				11.942
1	C3	19	2013	BL/W/007A	≥64	≥64	2	0.008	8	0.5	1	≥16				11.987
1	D3	20	2013	BL/W/008B	≥64	≥64	≥64	0.0015	8	0.5	≥64	≥16				11.704
1	F3	22	2013	BL/W/010A	≥64	≥64	≥64	0.0015	8	1	1	≥16				14.895
1	G3	23	2013	BL/W/010B	≥64	≥64	≥64	0.0015	8	0.5	1	≥16				11.439
1	H3	24	2013	BL/W/011A	≥64	≥64	≥64	0.015	8	0.5	≥64	≥16				11.203
1	A4	25	2013	BL/W/011B	≥64	≥64	≥64	0.008	4	0.5	≥64	≥16				11.391
1	C4	27	2013	F01A	≥64	≥64	≥64	0.015	8	1	≥64	≥16				11.389
1	D4	28	2013	F01B	≥64	≥64	≥64	0.015	8	1	≥64	≥16				11.085
1	E4	29	2013	F03A	≥64	≥64	≥64	0.015	8	0.5	1	≥16				12.257
1	F4	30	2013	F04A	≥64	≥64	≥64	0.008	8	0.5	≥64	≥16				10.806
1	G4	31	2013	F05A	≥64	≥64	≥64	0.015	4	0.5	1	≥16				10.546
1	H4	32	2013	F06A	≥64	≥64	≥64	0.015	8	1	≥64	≥16				10.689
1	B5	34	2013	F09A	≥64	≥64	≥64	0.008	8	0.5	≥64	≥16				10.748
1	C5	35	2013	F010A	≥64	≥64	≥64	0.015	4	1	1	≥16				10.154
1	F5	38	2013	F017A	≥64	≥64	≥64	0.015	8	1	≥64	≥16				10.413
1	G5	39	2013	F018A	≥64	≥64	≥64	0.015	8	1	1	≥16				10.393
1	H5	40	2013	W2/001A	≥64	≥64	≥64	0.008	4	0.5	≥64	≥16				10.053
1	A6	41	2013	W2/001B	≥64	≥64	≥64	0.015	8	0.5	1	≥16				11.928
1	B6	42	2013	W2/002A	≥64	≥64	≥64	0.015	8	0.5	≥64	≥16				11.193
1	C6	43	2013	W2/002B	≥64	≥64	≥64	0.015	8	0.5	1	≥16				11.258
1	E6	45	2013	W2/004A	≥64	≥64	8	0.008	8	0.5	≥64	≥16				11.653
1	G6	47	2013	W2/005A	≥64	≥64	2	0.015	4	0.5	1	≥16				12.504
1	H6	48	2013	W2/006A	≥64	≥64	≥64	0.008	8	0.5	1	≥16				11.852
1	A7	49	2013	W2/007A	≥64	≥64	≥64	0.0015	8	0.5	1	≥16				10.726
1	B7	50	2013	W2/008A	≥64	≥64	≥64	0.0015	4	0.5	1	≥16				11.683
1	C7	51	2013	W2/009A	≥64	≥64	≥64	0.015	4	0.5	1	≥16				11.222
1	E7	53	2013	W2/011A	≥64	≥64	≥64	0.008	4	0.5	≥64	≥16				10.978
1	F7	54	2013	W2/011B	≥64	≥64	≥64	0.008	8	1	≥64	≥16				10.727
1	G7	55	2013	W2/012A	≥64	≥64	≥64	0.0015	4	0.5	≥64	≥16				10.98
1	H7	56	2013	W2/012B	≥64	≥64	16	0.008	8	0.25	≥64	≥16				11.504
1	A8	57	2013	W2/013A	≥64	≥64	≥64	0.25	4	1	1	≥16				9.739
1	C8	59	2013	W2/014B	≥64	≥64	≥64	0.008	8	1	≥64	≥16				10.827
1	D8	60	2013	W2/015A	≥64	≥64	≥64	0.008	4	1	≥64	≥16				10.743
1	E8	61	2013	W2/016A	≥64	≥64	≥64	0.008	8	1	≥64	≥16				12.146
1	F8	62	2013	W2/017A	≥64	≥64	≥64	0.008	4	1	≥64	≥16				10.955
1	G8	63	2013	W2/018A	≥64	≥64	≥64	0.03	8	1	1	≥16				10.926
1	H8	64	2013	W2/018B	≥64	≥64	≥64	0.008	4	0.5	≥64	≥16				10.302
1	A9	65	2013	W2/019A	≥64	≥64	≥64	0.015	4	0.5	1	≥16				11.541
1	B9	66	2013	W2/019B	≥64	≥64	≥64	0.015	8	1	1	≥16				13.156
1	C9	67	2013	W2/020A	≥64	≥64	≥64	0.015	8	1	≥64	≥16				12.832
1	D9	68	2013	G/3A	≥64	≥64	≥64	0.008	8	0.5	1	≥16				12.925
1	E9	69	2013	G/2A	≥64	≥64	32	0.008	8	0.5	1	≥16				16.432
1	F9	70	2013	G/6B	≥64	≥64	≥64	0.0015	8	0.5	≥64	≥16				35.1
1	A10	73	2013	G/9A	≥64	≥64	≥64	0.015	4	0.5	1	≥16				10.758
1	B10	74	2013	G/11A	≥64	≥64	≥64	0.015	8	0.5	≥64	≥16				10.721
1	D10	76	2013	G/15A	≥64	≥64	≥64	0.015	4	0.5	≥64	≥16				10.702
1	F10	78	2013	G/16A	≥64	≥64	≥64	0.008	4	0.5	≥64	≥16				10.636
1	G10	79	2013	G/17A	≥64	≥64	≥64	0.0015	4	0.5	1	≥16				11.637
1	H10	80	2013	G/18A	≥64	≥64	≥64	0.015	4	1	1	≥16				10.523
1	A11	81	2013	G/19A	≥64	≥64	≥64	0.008	8	1	≥64	≥16				12.945
1	B11	82	2013	G/20A	≥64	≥64	≥64	0.015	8	0.5	≥64	≥16				12.416
1	C11	83	NA	13/1A	≥64	≥64	≥64	0.008	4	0.25	≥64	≥16				10.332
1	D11	84	NA	13/2A	≥64	≥64	≥64	0.015	4	0.5	≥64	≥16				11.185
1	E11	85	NA	13/3A	≥64	≥64	≥64	0.015	4	0.5	1	≥16				10.333
1	F11	86	NA	13/3B	≥64	≥64	≥64	0.015	8	1	1	≥16				10.326
1	G11	87	NA	13/4A	≥64	≥64	≥64	0.015	4	1	≥64	≥16				11.927
1	H11	88	NA	13/5A	≥64	≥64	≥64	0.015	4	1	≥64	≥16				11.174
1	A12	89	NA	13/6A	≥64	≥64	≥64	0.015	8	0.5	≥64	≥16				11.102
1	B12	90	NA	13/5B	≥64	≥64	≥64	0.015	4	0.5	1	≥16				11.386
1	C12	91	NA	13/8A	≥64	≥64	≥64	0.015	8	0.25	≥64	≥16				11.043
1	D12	92	NA	13/9A	≥64	≥64	≥64	0.015	4	0.5	1	≥16				14.611
1	E12	93	NA	13/9B	≥64	≥64	≥64	0.008	8	0.5	≥64	≥16				11.325
1	F12	94	NA	13/10A	≥64	≥64	≥64	0.008	8	1	1	≥16				11.528
1	G12	95	NA	13/11A	≥64	≥64	≥64	0.008	4	0.5	≥64	≥16				10.592
1	H12	96	NA	13/12A	≥64	≥64	≥64	0.015	8	0.5	≥64	≥16				10.398
2	A1	97	NA	13/14A	≥64	≥64	≥64	0.015	8	0.5	≥64	≥16				11.7342
2	B1	98	NA	13/15A	≥64	≥64	≥64	0.015	8	1	1	≥16				12.2739
2	C1	99	NA	13/16A	≥64	≥64	≥64	0.015	8	0.5	1	≥16				11.9388
2	D1	100	NA	13/16B	≥64	≥64	≥64	0.015	4	1	≥64	≥16				12.0473
2	E1	101	NA	13/17A	≥64	≥64	≥64	0.25	8	1	1	≥16				11.8382
2	F1	102	NA	13/18A	≥64	≥64	≥64	0.015	8	1	≥64	≥16				13.3715
2	G1	103	NA	13/18B	≥64	≥64	≥64	0.008	8	1	≥64	≥16				12.0461
2	H1	104	NA	13/19A	≥64	≥64	≥64	0.015	8	0.5	≥64	≥16				11.7669
2	A2	105	NA	P8a	≥64	≥64	≥64	0.015	16	1	≥64	≥16				11.7304
2	B2	106	NA	P7a	≥64	≥64	≥64	0.015	8	1	≥64	≥16				11.5171
2	C2	107	NA	P6	≥64	≥64	≥64	0.015	8	4	≥64	≥16				12.336
2	D2	108	NA	P6a	≥64	≥64	≥64	0.015	8	≥64	≥64	≥16				12.233
2	E2	109	NA	P2	≥64	≥64	≥64	0.008	4	1	≥64	≥16				12.1711
2	F2	110	NA	S1	≥64	≥64	≥64	0.008	8	1	≥64	≥16				11.9125
2	G2	111	NA	P7	≥64	≥64	≥64	0.015	8	0.5	≥64	≥16				12.0116
2	H2	112	NA	P3	≥64	≥64	≥64	0.015	8	1	≥64	≥16				12.852
2	A3	113	NA	S4	≥64	≥64	≥64	0.015	16	0.5	≥64	≥16				12.0214
2	B3	114	NA	P5.2	≥64	≥64	≥64	0.008	8	2	≥64	≥16				12.4616
2	C3	115	NA	P9a	≥64	≥64	≥64	0.008	4	1	≥64	≥16				12.4986
2	D3	116	NA	P1a	≥64	≥64	≥64	0.008	8	16	≥64	≥16				12.5242
2	E3	117	NA	P10a	≥64	≥64	≥64	0.015	4	0.5	≥64	≥16				12.1896
2	F3	118	NA	P3a	≥64	≥64	≥64	0.015	8	1	≥64	≥16				12.1485
2	G3	119	NA	S3	≥64	≥64	≥64	0.015	8	1	≥64	≥16				13.5415
2	H3	120	NA	P10	≥64	≥64	≥64	0.015	4	0.5	≥64	≥16				11.5868
2	A4	121	2014	4/14/1	≥64	≥64	≥64	0.008	8	1	≥64	≥16				12.3821
2	B4	122	2014	4/14/2	≥64	≥64	≥64	0.008	4	8	≥64	≥16				11.9813
2	C4	123	2014	4/14/3	≥64	≥64	≥64	0.008	4	1	≥64	≥16				11.2681
2	E4	125	2014	4/14/5	≥64	≥64	≥64	0.008	8	1	≥64	≥16				11.3854
2	F4	126	2014	4/14/6	≥64	≥64	≥64	0.008	8	0.5	≥64	≥16				12.6185
2	G4	127	2014	4/14/10	≥64	≥64	≥64	0.008	4	0.5	≥64	≥16				12.1728
2	H4	128	2014	4/14/11	≥64	≥64	≥64	0.015	8	1	≥64	≥16				12.079
2	A5	129	2014	4/14/12	≥64	≥64	≥64	0.008	8	1	≥64	≥16				12.1225
2	B5	130	2014	4/14/13	≥64	≥64	≥64	0.008	16	0.5	≥64	≥16				12.7114
2	C5	131	2014	4/14/14	≥64	≥64	≥64	0.008	4	16	≥64	≥16				13.372
2	E5	133	2014	4/14/19	≥64	≥64	≥64	0.015	8	1	≥64	≥16				12.3428
2	F5	134	2014	4/14/20	≥64	≥64	≥64	0.008	8	1	≥64	≥16				11.9371
2	G5	135	2014	4/14/21	≥64	≥64	≥64	0.008	16	16	≥64	≥16				12.4118
2	H5	136	2014	4/14/22	≥64	≥64	≥64	0.015	8	8	≥64	≥16				12.7764
2	A6	137	2014	4/14/23	≥64	≥64	≥64	0.008	8	0.5	≥64	≥16				11.6204
2	B6	138	2014	4/14/24	≥64	≥64	≥64	0.015	4	1	≥64	≥16				11.756
2	D6	140	2014	4/14/26	≥64	≥64	≥64	0.008	8	0.5	≥64	≥16				11.3938
2	E6	141	2014	4/14/27	≥64	≥64	≥64	0.008	8	2	≥64	≥16				11.5337
2	F6	142	2014	4/14/28	≥64	≥64	≥64	0.015	4	1	≥64	≥16				11.6947
2	G6	143	2014	4/14/29	≥64	≥64	≥64	0.008	8	1	≥64	≥16				11.95
2	H6	144	2014	6/14/1A	≥64	≥64	≥64	0.015	16	32	2	≥16				11.9794
2	B7	146	2014	6/14/2	≥64	≥64	16	0.008	4	0.5	1	≥16				12.9126
2	C7	147	2014	6/14/4	≥64	≥64	≥64	0.008	4	32	2	≥16				12.1904
2	E7	149	2014	6/14/6A	≥64	≥64	32	0.03	8	16	2	≥16				12.5097
2	G7	151	2014	6/14/7	≥64	≥64	≥64	0.015	8	1	0.5	≥16				12.0639
2	B8	154	2014	6/14/10	≥64	≥64	≥64	0.015	8	32	≥64	≥16				12.1062
2	C8	155	2014	6/14/11	≥64	≥64	≥64	0.03	16	1	4	≥16				15.4759
2	D8	156	2014	6/14/12	≥64	≥64	≥64	0.008	8	1	1	≥16				11.5707
2	E8	157	2014	6/14/13	≥64	≥64	32	0.03	16	32	≥64	≥16				11.3853
2	F8	158	2014	6/14/14	≥64	≥64	32	0.03	16	4	≥64	≥16				14.1089
2	G8	159	2014	6/14/15A	≥64	≥64	≥64	0.03	16	32	2	≥16				11.8231
2	H8	160	2014	6/14/15B	≥64	≥64	≥64	0.008	4	8	1	≥16				12.4852
2	A9	161	2014	6/14/16	≥64	≥64	≥64	0.015	8	32	≥64	≥16				11.7987
2	C9	163	2014	6/14/18	≥64	≥64	≥64	0.06	8	16	1	≥16				11.655
2	G9	167	2014	6/14/22	≥64	≥64	≥64	0.015	8	≥64	4	≥16				11.4018
2	H9	168	2014	6/14/24	≥64	≥64	≥64	0.008	4	32	≥64	≥16				11.854
2	B10	170	2014	7/14/2	≥64	≥64	≥64	0.015	8	1	≥64	≥16				11.7959
2	C10	171	2014	7/14/3	≥64	≥64	≥64	0.015	8	2	1	≥16				11.9698
2	D10	172	2014	7/14/4	≥64	≥64	≥64	0.06	4	32	≥64	≥16				11.6685
2	E10	173	2014	7/14/5	≥64	≥64	≥64	0.015	8	16	≥64	≥16				11.8089
2	G10	175	2014	7/14/6B	≥64	≥64	≥64	0.008	8	2	2	≥16				13.163
2	A11	177	2014	7/14/8	≥64	≥64	≥64	0.015	16	1	≥64	≥16				12.2715
2	B11	178	2014	7/14/9	≥64	≥64	≥64	0.015	8	16	≥64	≥16				12.0959
2	D11	180	2014	7/14/11	≥64	≥64	4	0.03	32	1	≥64	≥16				12.6841
2	F11	182	2014	7/14/13	≥64	≥64	≥64	0.03	16	2	2	≥16				11.5216
2	G11	183	2014	7/14/14	≥64	≥64	≥64	0.015	8	1	≥64	≥16				12.1351
2	H11	184	2014	7/14/15	≥64	≥64	≥64	0.015	8	1	1	≥16				12.8767
2	D12	188	2014	7/14/19B	≥64	≥64	≥64	0.008	16	1	4	≥16				11.7748
2	F12	190	2014	7/14/21	≥64	≥64	≥64	0.5	4	1	32	≥16				18.3
2	G12	191	2014	7/14/22	≥64	≥64	≥64	0.015	8	16	1	≥16				17.827
2	H12	192	2014	7/14/23A	≥64	≥64	≥64	0.015	8	16	1	≥16				17.664
3	A1	193	2014	7/14/23B	≥64	≥64	≥64	0.015	16	1	4	≥16				11.538
3	D1	196	2014	7/14/26	≥64	≥64	≥64	0.0015	8	1	1	≥16				11.21
3	F1	198	2014	7/14/28A	≥64	≥64	≥64	0.03	8	1	4	≥16				11.8139
3	G1	199	2015	15/1	≥64	≥64	≥64	0.015	8	0.5	0.5	≥16				11.888
3	A2	201	2015	15/3	≥64	≥64	≥64	0.015	4	0.5	0.5	≥16				12.3014
3	B2	202	2015	15/4	≥64	≥64	≥64	0.015	4	0.5	0.5	≥16				12.7882
3	D2	204	2015	15/6	≥64	≥64	≥64	0.015	8	0.5	0.5	≥16				12.5543
3	F2	206	2015	15/8	≥64	≥64	≥64	0.015	4	0.5	0.5	≥16				12.8456
3	A3	209	2015	15/11	≥64	≥64	≥64	0.015	4	0.5	1	≥16				15.6811
3	C3	211	2015	15/13	≥64	≥64	≥64	0.008	8	0.5	1	≥16				16.2467
3	D3	212	2015	15/14	≥64	≥64	≥64	0.015	4	0.5	1	≥16				14.857
3	E3	213	2015	15/15	≥64	≥64	≥64	0.015	8	0.5	1	≥16				14.9372
3	G3	215	2015	15/17	≥64	≥64	≥64	0.008	8	0.5	1	≥16				11.3148
3	H3	216	2015	15/18	≥64	≥64	≥64	0.008	8	0.5	0.5	≥16				13.7083
3	A4	217	2015	15/19	≥64	≥64	≥64	0.008	8	1	1	≥16				11.6818
3	D4	220	2016	16/F20	≥64	≥64	≥64	0.015	4	0.5	0.5	≥16				15.7098
3	E4	221	2016	16/F37	≥64	≥64	≥64	0.008	4	1	1	≥16				13.8602
3	H4	224	2016	16/P3	≥64	≥64	≥64	0.015	4	0.5	≥64	≥16				14.8436
3	D5	228	2016	16/P19	≥64	≥64	≥64	0.015	8	0.5	≥64	≥16				14.1686
3	H5	232	2016	16/P43	≥64	≥64	≥64	0.015	4	0.25	1	≥16				14.6301
3	A6	233	2016	16/P57	≥64	≥64	≥64	0.008	8	1	1	≥16				12.7629
		Selected E. coli isolates from SA pigs
		1		DK305	≥64	≥64	≥64	≤0.015	8	0.5	≥64	≥8
		2		DH305	≥64	≥64	≥64	≤0.015	4	0.5	≥64	≥8
		3		C301a	≥64	≥64	≥64	≥8	8	0.5	≥64	≥8
		4		C301b	≥64	≥64	≥64	≥8	8	0.5	≥64	≥8
		5		C302a	≥64	≥64	≥64	≥8	8	0.5	≥64	≥8
		6		C302b	≥64	≥64	≥64	≥8	8	0.5	≥64	≥8
		7		C205	≥64	≥64	≥64	≤0.015	16	0.5	1	0.5
		8		C401	≥64	≥64	≥64	≤0.015	16	0.25	2	0.5
		9		DK305.J53	≥64	≥64	≥64	≤0.015	8	0.5	≥64	≥8
		10		DH305.J53	≥64	≥64	≥64	≤0.015	4	0.5	≥64	≥8
		11		C301a.J53	≥64	≥64	≥64	≥8	8	0.5	≥64	≥8
		12		C302b.J53	≥64	≥64	≥64	≥8	8	0.5	≥64	≥8
		13		EHEC1
		14		EHEC2
					2013-2014
					2015
					2016
				yellow indicates isolates grown for miseq 29/3/17

## Sheet: Isolates MiSeq
Table S1
Isolate ID	Year	Serotype	IncI1 CTX-M-1 plasmid	MLST	Clermont phylotyping	Antimicrobial resistance genes	aEPEC genes
SA10	2013	H46	present	6173	E	aadA5, blaCTX-M-1 , dfrA17, sul2
SA13	2013	O146:H20	present	6976	E	aadA5, blaCTX-M-1 , dfrA17, sul2, tetA, aadA1, sul1
SA16	2013	O177:H45	present	1040	B2	aadA5, blaCTX-M-1 , dfrA17, sul2	eae
SA33	2013	O26:H32	present	10	A	aadA5, blaCTX-M-1 , dfrA17, sul2
SA21	2013	O45:H45	present	10	A	aadA5, blaCTX-M-1 , dfrA17, sul2
SA75	2013	O49:H10	present	206	A	aadA5, blaCTX-M-1 , dfrA17, sul2	eae
SA9	2013	O51:H14	present	701	D	aadA5, blaCTX-M-1 , dfrA17, sul2
SA44	2013	O76:H7	present	794	B1	aadA5, blaCTX-M-1 , dfrA17, sul2, strA, strB, sul3, cmlA1, dfrA12	eae, paa
SA52	2013	O76:H7	present	794	B1	aadA5, blaCTX-M-1 ,dfrA17, sul2, strA, strB, sul3, cmlA1, dfrA12	eae, paa
SA36	2013	O8:H25	present	58	B1	aadA5, blaCTX-M-1 , dfrA17, sul2, tetA, strA, strB, blaTEM-1B
SA46	2013	O8:H25	present	58	B1	aadA5, blaCTX-M-1 , dfrA17, sul2, tetA, strA, strB, blaTEM-1B , dfrA5, dfrA14, aph(3')-Ia
SA37	2013	O8:H9	present	23	C	aadA5, blaCTX-M-1 , dfrA17, sul2, tetA
SA71	2013	O8:H9	present	23	C	aadA5, blaCTX-M-1 , dfrA17, tetA
SA72	2013	O8:H9	present	23	C	aadA5, blaCTX-M-1 , dfrA17, sul2, tetA
SA77	2013	O8:H9	present	23	C	aadA5, blaCTX-M-1 ,dfrA17, sul2, tetA
SA2	2013	O93:H8	present	101	B1	aadA5, blaCTX-M-1 , dfrA17, sul2
SA11	2013	O98:H12	present	10	A	aadA5, blaCTX-M-1 , dfrA17, sul2
SA26	2013	O98:H12	present	10	A	aadA5, blaCTX-M-1 , blaTEM-1B , dfrA17, sul2, tetA, dfrA5, strA, strB
SA124	2014	H14	present	2526	B1	aadA5, blaCTX-M-1 , dfrA17, sul2, blaTEM-1B , tetB, lnuF, aac(3)Iva, aph(4)-Ia, aadA22, tetM
SA132	2014	H16	present	453	B1	aadA5, blaCTX-M-1, dfrA17, sul2, blaTEM-1B, lnuF, aac(3)-Iva, aph(4)-Ia, cmlA1, sul3, tetB, tetM, ermB
SA153	2014	H16	present	453	B1	aadA5, blaCTX-M-1 , dfrA17, sul2, blaTEM-1B, lnuF, aac(3)-Iva, aph(4)-Ia, cmlA1, sul3, floR
SA148	2014	H20	present	6976	E	aadA5, blaCTX-M-1 , dfrA17, sul2, tetA, aadA1, sul1
SA162	2014	H26	present	2514	A	aadA5, blaCTX-M-1 , dfrA17, sul2, blaTEM-1B , lnuC, aac(3)Iva
SA176	2014	H26	present	2514	A	aadA5, blaCTX-M-1 , dfrA17, sul2, blaTEM-1B, lnuC, aac(3)-Iva, ermB, cat(pC221), npmA
SA179	2014	H26	present	2514	A	aadA5, blaCTX-M-1 , dfrA17, sul2, blaTEM-1B, aac(3)-Iva
SA197	2014	H26	present	2514	C	aadA5, blaCTX-M-1 , dfrA17, sul2, blaTEM-1B , lnuC, aac(3)IVa
SA186	2014	H27	present	10	A	aadA5, blaCTX-M-1 , dfrA17, sul2, blaTEM-1B, lnuC, aac(3)-Iva, tetM, ermB, cat(pC221), npmA, lsaA
SA150	2014	H46	present	6173	E	aadA5, blaCTX-M-1 , dfrA17, sul2
SA174	2014	H8	present	327	B1	aadA5, blaCTX-M-1 , dfrA17, sul2	eae, ehxA, paa
SA165	2014	indeterminate	present	unknown	B1	aadA5, blaCTX-M-1, dfrA17, sul2, blaTEM-1B, aac(3)-Iva, aph(4)-Ia, tetB, aadA22
SA187	2014	O128:H35	present	1147	B1	aadA5, blaCTX-M-1 , dfrA17, sul2
SA145	2014	O16	present	10	A	aadA5, blaCTX-M-1 , dfrA17, sul2, blaTEM-1B, strA, strB, lnuF, aac(3)-Iva, sul3, tetM, aadA1
SA189	2014	O175:H26	present	2514	A	aadA5, blaCTX-M-1 , dfrA17, sul2, blaTEM-1B, lnuC, aac(3)-Iva, ermB, tetM, cat(pC221), npmA, lsaA
SA139	2014	O23:H16	present	453	B1	aadA5, blaCTX-M-1 , dfrA17, sul2, blaTEM-1B, aac(3)-Iva, aph(4)-Ia, sul3, tetB, tetM
SA152	2014	O23:H16	present	453	B1	aadA5, blaCTX-M-1 , dfrA17, sul2, blaTEM-1B, lnuF, aac(3)-Iva, sul3, tetM, aph(4)-Ia, aadA2, cmlA1
SA181	2014	O52:H45	present	453	B1	aadA5, blaCTX-M-1 , dfrA17, sul2, blaTEM-1B, sul3, lnuF, aac(3)-Iva, aph(4)-Ia, ermB, cmlA1, tetM, cat(pC221), npmA
SA185	2014	O5:H4	present	93	A	aadA5, blaCTX-M-1 , dfrA17, sul2, blaTEM-1B, lnuF, aac(3)-Iva, aph(4)-Ia, tetM, sul1, dfrA1
SA164	2014	O8:H9	present	88	C	aadA5, blaCTX-M-1 , dfrA17, sul2, blaTEM-1B, strA, strB, lnuF, aac(3)-Iva, aph(4)-Ia, tetM, aadA22, catA2, dfrA14
SA166	2014	O8:H9	present	88	C	aadA5, blaCTX-M-1 , dfrA17, sul2, blaTEM-1B, strA, strB, aac(3)-Iva, aph(4)-Ia, tetM, aadA22, dfrA14
SA194	2014	O8:H9	present	88	C	aadA5, blaCTX-M-1 , dfrA17, sul2, blaTEM-1B, lnuF, strA, strB,aac(3)-Iva, aph(4)-Ia, tetM, catA2, aadA22, dfrA14, floR
SA195	2014	O9:H12	present	1671	C	aadA5, blaCTX-M-1 , dfrA17, sul2
SA169	2014	O9:H12	present	2514	A	aadA5, blaCTX-M-1 , dfrA17, sul2, blaTEM-1B, aac(3)-Iva, ermB, floR, npmA
SA210	2015	indeterminate	present	5440	C	aadA5, blaCTX-M-1 , dfrA17, dfrA5
SA200	2015	O16:H48	present	10	A	aadA5, blaCTX-M-1 , dfrA17, sul2
SA203	2015	O16:H48	present	10	A	aadA5, blaCTX-M-1 , dfrA17, sul2
SA205	2015	O16:H48	present	10	A	aadA5, blaCTX-M-1 , dfrA17, sul2
SA208	2015	O16:H48	present	10	A	aadA5, blaCTX-M-1 , dfrA17, sul2
SA214	2015	O23:H16	present	453	B1	aadA5, blaCTX-M-1 , dfrA17, sul2, sul3, tetB, cmlA1
SA207	2015	O8:H4	present	5440	C	aadA5, blaCTX-M-1 , dfrA17, sul2, dfrA5
SA218	2015	O8:H4	present	5440	C	aadA5, blaCTX-M-1 , dfrA17, sul2, dfrA5
SA235	2016	H10	present	1684	A	aadA5, blaCTX-M-1 , dfrA17, sul2, tetA
SA223	2016	indeterminate	present	5440	C	aadA5, blaCTX-M-1 , dfrA17, dfrA5, sul2, tetA
SA231	2016	O52:H45	present	2064	E	aadA5, blaCTX-M-1 , dfrA17, sul2, tetA, dfrA5, strA, strB, blaTEM-1B
SA226	2016	O70:H2	present	301	A	aadA5, blaCTX-M-1 , dfrA17, sul2	eae
SA229	2016	O70:H2	present	301	A	aadA5, blaCTX-M-1 , dfrA17, sul2	eae
SA234	2016	O70:H2	present	301	A	aadA5, blaCTX-M-1 , dfrA17, sul2	eae
SA219	2016	O8:H4	present	5440	C	aadA5, blaCTX-M-1 , dfrA17, sul2, tetA, dfrA5
SA222	2016	O8:H4	present	5440	C	aadA5, blaCTX-M-1 , dfrA17, dfrA5, sul2, tetA
SA225	2016	O8:H4	present	5440	C	aadA5, blaCTX-M-1 , dfrA17, sul2, dfrA5
SA227	2016	O8:H4	present	5440	C	aadA5, blaCTX-M-1 , dfrA17, sul2, dfrA5
SA230	2016	O8:H4	present	5440	C	aadA5, blaCTX-M-1 , dfrA17, sul2, tetA, dfrA5
